# Supplementary material for: Acidic condition accelerates cation release from purple rock in Southwestern China
Source: Sci Rep. 2022 Jul 6;12:11412. doi: 10.1038/s41598-022-14851-1 (PMC9259688; doi:10.1038/s41598-022-14851-1)
Supplement: Supplementary file 1 — Supplementary Information 1. [file 41598_2022_14851_MOESM1_ESM.xlsx]

## Sheet: Sheet1
Cycle number	T（℃）
1	24.17
2	28.23
3	26.27
4	28.5
5	22.97
6	20.07
7	23.1
8	18.13
9	18.3
10	14.97
11	14.3
12	6.97
13	24.17
14	28.23
15	26.27
16	28.5
17	22.97
18	20.07
19	23.1
20	18.13
21	18.3
22	14.97
23	14.3
24	6.97
