# Supplementary material for: Acidic condition accelerates cation release from purple rock in Southwestern China
Source: Sci Rep. 2022 Jul 6;12:11412. doi: 10.1038/s41598-022-14851-1 (PMC9259688; doi:10.1038/s41598-022-14851-1)
Supplement: Supplementary file 3 — Supplementary Information 3. [file 41598_2022_14851_MOESM3_ESM.xlsx]

## Sheet: K
Cation Released（mmol kg-1）	Cycle number	pH2.5	SE	pH3.5	SE	pH4.5	SE	pH5.6	SE	CK	SE
	1	0.01756	0.0008578	0.00753	0.0001149	0.00679	0.0009285	0.00633	9.71e-05	0.00599	0.000585
	2	0.01717	0.00131	0.00727	4.51e-05	0.00783	0.0004845	0.00788	3.56e-05	0.00685	0.0003926
	3	0.01788	0.00105	0.00752	0.000866	0.00749	0.000686	0.00663	5.1e-05	0.00603	0.0005947
	4	0.01764	0.00136	0.00848	0.00121	0.00826	0.00105	0.00826	0.0006519	0.00727	0.000616
	5	0.02469	0.00121	0.01333	0.0008122	0.01224	0.000668	0.0081	0.000666	0.00805	0.000601
	6	0.02448	0.00117	0.01352	0.0006788	0.01054	0.000747	0.00768	0.00112	0.00708	0.0007171
	7	0.02517	0.0008728	0.01258	0.0016	0.01149	0.000661	0.00812	0.0005867	0.00635	0.0004516
	8	0.02573	7.4e-06	0.01276	0.00191	0.01146	0.00137	0.00834	0.0004491	0.00831	0.000171
	9	0.02762	0.0003888	0.01224	0.000668	0.01199	0.0004864	0.00844	0.0007307	0.00769	0.0004988
	10	0.03692	0.00251	0.01209	0.00141	0.01168	0.000898	0.00843	0.00132	0.00675	0.0007383
	11	0.03283	0.00254	0.01328	0.0004077	0.01249	0.000868	0.01039	3.71e-05	0.00594	0.0001289
	12	0.03117	0.00201	0.01491	0.0002133	0.01125	0.0015	0.01133	0.0012	0.01061	0.0002563
	13	0.03078	0.0004324	0.01489	0.00118	0.0144	0.00105	0.01175	0.0007428	0.01111	9.81e-05
	14	0.03115	0.00129	0.01384	0.0003065	0.01281	0.000606	0.00871	0.0007151	0.00771	0.000486
	15	0.02743	0.00167	0.01386	0.00129	0.01242	0.00123	0.00751	0.0003142	0.0079	0.0002324
	16	0.02318	0.0004212	0.01316	0.0004194	0.01233	0.00112	0.00808	0.00104	0.00739	0.000401
	17	0.02243	0.00151	0.01494	0.000296	0.01296	0.0009668	0.00875	0.0008196	0.00752	0.00138
	18	0.02287	0.00207	0.01395	0.00189	0.01139	0.0009669	0.00722	0.000898	0.00605	0.0003417
	19	0.02376	0.0001823	0.01407	0.00164	0.01123	0.00105	0.0074	0.0009608	0.00697	0.0004283
	20	0.02367	0.00234	0.01259	0.00178	0.01103	0.000889	0.00714	0.000868	0.00628	0.0002578
	21	0.02447	0.0004105	0.01243	0.00146	0.00934	0.000968	0.0078	0.0005242	0.0068	0.0006054
	22	0.02663	0.0006476	0.01268	0.0001749	0.00926	0.0005996	0.00745	6.91e-05	0.0071	0.0002434
	23	0.02727	0.00183	0.01197	0.00139	0.01032	0.000668	0.00766	0.0006403	0.00674	0.0005326
	24	0.02297	0.00142	0.01027	0.00099	0.00924	0.00105	0.00646	6.76e-05	0.00642	0.000898

## Sheet: Na
Cation Released（mmol kg-1）	Cycle number	pH2.5	SE	pH3.5	SE	pH4.5	SE	pH5.6	SE	CK	SE
	1	0.36739	0.02156	0.10422	0.00567	0.08858	0.00342	0.08931	0.00612	0.07574	0.00451
	2	0.31344	0.01113	0.14142	0.00424	0.12659	0.00366	0.11852	0.00567	0.10075	0.00561
	3	0.27126	0.0117	0.1411	0.00788	0.1163	0.00811	0.09614	0.00586	0.07841	0.00566
	4	0.24886	0.01407	0.1427	0.00427	0.11631	0.00481	0.0892	0.00707	0.08319	0.0021
	5	0.21467	0.00633	0.15392	0.00294	0.12389	0.00766	0.11286	0.00887	0.08985	0.00567
	6	0.22488	0.01127	0.16448	0.00531	0.13219	0.00981	0.11367	0.00851	0.07148	0.00522
	7	0.17423	0.00919	0.15746	0.00273	0.13254	0.00985	0.1132	0.01017	0.06683	0.0002667
	8	0.17033	0.01012	0.15968	0.00673	0.14921	0.00687	0.13065	0.00257	0.07149	0.00561
	9	0.11055	0.01031	0.06938	0.0008471	0.07084	0.00367	0.07279	0.00267	0.05256	0.0029
	10	0.11577	0.00802	0.06502	0.00316	0.05493	0.00367	0.05015	6.04e-05	0.04227	0.0009927
	11	0.09779	0.00798	0.06511	0.00407	0.05315	0.00297	0.04651	0.0002756	0.03913	0.00174
	12	0.10011	0.00811	0.10576	0.00669	0.06631	0.00367	0.04443	0.00193	0.04044	0.00109
	13	0.07519	0.00637	0.07539	0.00334	0.06686	0.00366	0.04192	0.0002412	0.03719	0.0007007
	14	0.07726	0.0107	0.07669	0.0008059	0.06568	0.00367	0.04795	0.00457	0.03562	0.00493
	15	0.06536	0.00416	0.06417	0.00555	0.06933	0.00218	0.05011	0.00262	0.03251	0.00197
	16	0.06212	0.00517	0.05279	0.00284	0.04702	0.00331	0.03441	0.00363	0.02668	0.0006209
	17	0.04767	0.00641	0.04849	0.00314	0.04798	0.0069	0.0337	0.00365	0.02794	0.0008396
	18	0.04203	0.00449	0.03998	0.002	0.03093	0.00389	0.02375	0.00189	0.02174	0.00221
	19	0.03731	0.00644	0.04124	0.0008581	0.03314	0.00317	0.02339	0.00303	0.02389	0.00154
	20	0.04554	0.00661	0.04397	0.00399	0.03542	0.00367	0.02969	1.26e-05	0.02406	0.000353
	21	0.08252	0.00417	0.0405	0.00367	0.03818	0.00512	0.03069	0.0007816	0.02804	0.00134
	22	0.08042	0.00532	0.04201	0.00262	0.03773	0.00367	0.03304	0.00711	0.02907	0.0004021
	23	0.08493	0.00478	0.04629	0.00269	0.03888	0.00362	0.0336	0.00543	0.02592	0.00337
	24	0.08102	0.00222	0.04808	0.00648	0.03656	0.000899	0.03153	0.00319	0.02679	0.00375

## Sheet: Ca
Cation Released（mmol kg-1）	Cycle number	pH2.5	SE	pH3.5	SE	pH4.5	SE	pH5.6	SE	CK	SE
	1	0.4505	0.03204	0.07573	0.0004507	0.06295	0.00353	0.05887	0.00648	0.04631	0.00325
	2	0.46015	0.03277	0.06184	0.00364	0.0571	0.00511	0.05604	0.00367	0.05814	0.00204
	3	0.42773	0.02958	0.05064	0.00288	0.06427	0.0032	0.05523	0.00266	0.0456	0.0001197
	4	0.43123	0.03038	0.04636	0.00177	0.06121	0.00386	0.05071	0.00171	0.04458	0.00134
	5	0.47569	0.04298	0.05043	0.00422	0.05184	0.00573	0.05551	0.00122	0.04838	0.00106
	6	0.46432	0.04607	0.05145	0.00269	0.04539	0.01268	0.04084	0.0043	0.03331	0.00119
	7	0.38166	0.02884	0.05347	0.0001581	0.05078	0.00289	0.04728	0.0007828	0.03417	0.00173
	8	0.43827	0.0348	0.062	0.00464	0.04347	0.00635	0.03805	0.00216	0.03259	0.000806
	9	0.42979	0.02938	0.08869	0.00374	0.07518	0.00307	0.06402	0.00555	0.03329	0.00249
	10	0.91226	0.03726	0.07177	0.00283	0.06719	0.00555	0.05998	0.00184	0.03876	0.00102
	11	0.72486	0.08733	0.06404	0.00366	0.06435	0.00379	0.04853	0.00459	0.04917	0.00124
	12	0.36855	0.01108	0.06321	0.00222	0.05388	0.00321	0.04878	0.00252	0.05738	0.00236
	13	0.37474	0.03426	0.06223	0.00252	0.0467	0.00367	0.04721	0.00684	0.04295	0.00304
	14	0.34105	0.03866	0.05467	0.00393	0.04477	0.00401	0.04623	0.00456	0.03751	0.00144
	15	0.30748	0.02775	0.0562	0.00369	0.054	0.00469	0.04669	0.00379	0.03858	0.0002129
	16	0.29887	0.0227	0.05605	0.00414	0.03716	0.00458	0.0379	0.00126	0.03798	0.00436
	17	0.2612	0.02641	0.05547	0.00472	0.03722	0.00312	0.02786	9.79e-05	0.02765	0.00208
	18	0.22004	0.02583	0.0422	0.00248	0.02644	0.00269	0.02504	0.00304	0.02546	0.00472
	19	0.22527	0.02343	0.0313	0.00557	0.02617	0.00398	0.01826	1.86e-05	0.01164	0.0009829
	20	0.30581	0.01762	0.03456	0.00412	0.02649	0.00237	0.01893	0.00149	0.01101	0.00111
	21	0.62522	0.03034	0.03602	0.00366	0.02646	0.00217	0.0208	0.00255	0.0179	0.00157
	22	0.47571	0.0375	0.04154	0.00162	0.02418	0.00286	0.02439	0.00227	0.0173	0.00168
	23	0.56382	0.03642	0.04704	0.00369	0.02957	0.00217	0.02336	0.00256	0.01614	0.0004557
	24	0.47132	0.01542	0.04295	0.00319	0.03746	0.00182	0.01785	0.0003727	0.01629	0.00169

## Sheet: Mg
Cation Released（mmol kg-1）	Cycle number	pH2.5	SE	pH3.5	SE	pH4.5	SE	pH5.6	SE	CK	SE
	1	0.29626	0.01226	0.03235	0.0012	0.03302	0.00256	0.03225	0.00108	0.02693	0.00178
	2	0.29699	0.01635	0.03335	0.00244	0.03174	0.00237	0.03646	0.00162	0.02671	0.00156
	3	0.27799	0.01438	0.0279	0.00183	0.02184	0.00148	0.02106	0.00114	0.02542	0.0009536
	4	0.27283	0.00645	0.02741	0.00125	0.02017	0.00288	0.02329	0.00193	0.02341	0.0009667
	5	0.33669	0.02102	0.03557	0.00112	0.02221	0.00221	0.02989	0.00154	0.02522	0.0007446
	6	0.32741	0.01501	0.03687	0.00251	0.02203	0.0017	0.02034	0.00117	0.01495	0.0007335
	7	0.27314	0.01683	0.03644	0.00214	0.02248	0.00162	0.02515	0.00181	0.01424	1.94e-05
	8	0.27929	0.00707	0.03894	0.00312	0.02187	0.00165	0.01986	0.00139	0.01515	3.29e-05
	9	0.27739	0.0024	0.0343	0.00127	0.02052	0.00212	0.02222	0.0008341	0.01439	0.00163
	10	0.43139	0.01917	0.03313	0.0024	0.01283	0.00131	0.01074	0.00163	0.00999	0.0004194
	11	0.42665	0.02458	0.0228	0.0006348	0.01341	0.0009689	0.01266	0.0007845	0.00956	0.0006457
	12	0.25047	0.01997	0.0258	0.0003841	0.01317	0.00158	0.01227	0.00117	0.01362	0.00103
	13	0.24161	0.0136	0.02699	0.0007848	0.01249	0.00196	0.01204	0.0006797	0.0118	0.0009486
	14	0.19281	0.00778	0.02182	0.00114	0.01376	0.00165	0.01217	0.0004048	0.00841	0.0002912
	15	0.15505	0.01196	0.02818	0.0009069	0.01354	0.0008505	0.01159	0.00122	0.0093	0.0008482
	16	0.13195	0.01127	0.01885	0.00151	0.01156	0.000898	0.00943	0.000786	0.00763	0.00106
	17	0.12513	0.01317	0.0218	0.00191	0.01045	0.000686	0.0068	0.0005135	0.00668	0.0001932
	18	0.10143	0.00759	0.01237	0.00166	0.01028	0.00107	0.00667	0.0005404	0.00552	0.0005075
	19	0.1338	0.02148	0.01741	0.0009686	0.01062	0.00112	0.00575	0.0006752	0.00501	0.0004443
	20	0.18605	0.02669	0.01941	0.00304	0.01053	0.0013	0.00606	0.0004039	0.00448	8.85e-05
	21	0.26561	0.02736	0.01726	0.0012	0.01059	0.00118	0.00635	0.00103	0.0047	0.0002043
	22	0.2799	0.02361	0.01768	0.0024	0.01103	0.00117	0.00716	0.00107	0.00462	0.0003311
	23	0.29694	0.02229	0.01928	0.00113	0.01017	0.00167	0.00778	0.00112	0.00552	0.0005089
	24	0.25915	0.00747	0.01811	0.00276	0.01117	0.00128	0.0089	0.0005809	0.00487	0.000806
