# Supplementary material for: Acidic condition accelerates cation release from purple rock in Southwestern China
Source: Sci Rep. 2022 Jul 6;12:11412. doi: 10.1038/s41598-022-14851-1 (PMC9259688; doi:10.1038/s41598-022-14851-1)
Supplement: Supplementary file 4 — Supplementary Information 4. [file 41598_2022_14851_MOESM4_ESM.xlsx]

## Sheet: K
Cation Released（mmol kg-1）	Cycle number	pH2.5	SE	pH3.5	SE	pH4.5	SE	pH5.6	SE	CK	SE
	1	0.03568	0.00178	0.01662	0.001	0.01429	0.0009524	0.01113	0.0004035	0.01113	0.0003665
	2	0.02978	0.0012	0.01503	0.00197	0.01537	0.0009679	0.01363	0.0008087	0.01341	0.001
	3	0.02828	0.00106	0.01621	0.00118	0.01571	0.0008079	0.01339	0.0005491	0.01461	0.001
	4	0.02762	0.00253	0.01965	0.00133	0.01175	0.0008781	0.01353	0.0009314	0.01214	0.00117
	5	0.0282	0.00105	0.01978	0.00104	0.0187	2.53e-05	0.01921	0.00124	0.01965	0.0003637
	6	0.02901	0.00185	0.01914	0.00105	0.01902	0.0007261	0.01698	0.00124	0.01478	0.00153
	7	0.02909	0.002	0.0154	0.00111	0.01308	0.00111	0.01288	0.00263	0.01274	0.0005912
	8	0.03251	0.00247	0.0158	0.000384	0.01607	0.00111	0.01455	0.0013	0.01576	0.0005376
	9	0.03295	0.002	0.01606	0.00105	0.01527	0.00136	0.01449	0.00209	0.01403	0.00128
	10	0.03332	0.0009958	0.0162	0.000988	0.01351	0.00141	0.01319	0.00142	0.01195	0.00166
	11	0.03773	0.003	0.01539	0.0005047	0.01321	0.00175	0.01246	0.00217	0.01105	0.000842
	12	0.03509	0.00236	0.01854	0.00137	0.0146	0.00127	0.01128	0.000356	0.01261	0.00111
	13	0.0334	0.00118	0.01825	0.00291	0.01463	0.00169	0.01089	0.0005115	0.01138	0.001
	14	0.03281	0.00123	0.01782	0.00135	0.01525	0.00187	0.01256	0.00112	0.01178	0.00098
	15	0.03276	0.002	0.0215	0.00225	0.02008	0.00138	0.01859	0.0004713	0.0155	0.00121
	16	0.03106	0.00112	0.01892	0.0006743	0.01565	0.00119	0.01302	0.00146	0.01326	0.000862
	17	0.02951	0.00185	0.01683	0.00157	0.0145	0.0007843	0.01294	0.00115	0.01128	0.00159
	18	0.03346	0.003	0.01617	0.0009924	0.01373	0.00135	0.01253	0.00229	0.01202	0.00157
	19	0.03255	0.002	0.01672	0.00137	0.0132	0.00249	0.01269	0.0019	0.01285	0.00209
	20	0.03423	0.003	0.01632	0.00152	0.0102	0.0004271	0.01255	0.00107	0.01204	0.00248
	21	0.03406	0.001	0.01416	0.0012	0.01024	0.000828	0.01199	0.00132	0.01193	0.00202
	22	0.0356	0.001	0.01371	0.00161	0.00996	0.0008757	0.01161	0.00121	0.01159	0.000207
	23	0.02957	0.002	0.01305	0.0014	0.00899	0.00181	0.01009	0.00157	0.00872	0.00139
	24	0.02491	0.00202	0.01145	0.0003509	0.00769	0.0009683	0.00902	0.00111	0.00828	0.00111

## Sheet: Na
Cation Released（mmol kg-1）	Cycle number	pH2.5	SE	pH3.5	SE	pH4.5	SE	pH5.6	SE	CK	SE
	1	0.19381	0.00668	0.1545	0.00778	0.12887	0.00824	0.111	0.00598	0.07747	0.00666
	2	0.17337	0.00828	0.104	0.00766	0.09469	0.00998	0.08113	0.00667	0.06181	0.00898
	3	0.12201	0.01235	0.08213	0.00667	0.05957	0.000361	0.05133	0.00376	0.04542	0.0035
	4	0.11505	0.008	0.08819	0.00821	0.06205	0.00323	0.05699	0.00325	0.04224	0.00391
	5	0.0967	0.00786	0.08517	0.00861	0.05842	0.00699	0.0476	0.00126	0.03455	0.00555
	6	0.09245	0.0035	0.07738	0.00606	0.05185	0.0036	0.04422	0.00134	0.04072	0.0036
	7	0.09315	0.00816	0.07874	0.01339	0.06112	0.0002995	0.0575	0.0002393	0.04681	0.00289
	8	0.09535	0.00831	0.07135	0.006	0.06517	0.00368	0.06446	0.00361	0.04995	0.00368
	9	0.1007	0.00413	0.07297	0.00865	0.07051	0.00925	0.06628	0.00368	0.04754	0.0036
	10	0.09792	0.00866	0.07622	0.00611	0.06512	0.00499	0.05889	0.0063	0.04522	0.0055
	11	0.10664	0.00737	0.06277	0.00123	0.06321	0.00692	0.05975	0.00526	0.04583	0.0056
	12	0.12213	0.01412	0.10555	0.01065	0.099	0.01	0.08539	0.00588	0.06586	0.00586
	13	0.12592	0.01513	0.1025	0.01	0.08333	0.00673	0.07698	0.00714	0.04672	0.00513
	14	0.1187	0.00918	0.09805	0.011	0.07904	0.00689	0.06586	0.00898	0.04685	0.00656
	15	0.09827	0.01266	0.07141	0.00666	0.06757	0.00408	0.05636	0.00699	0.04095	0.00601
	16	0.09442	0.00986	0.06556	0.00312	0.05405	0.00163	0.04871	0.00923	0.04258	0.00366
	17	0.09501	0.00434	0.06364	0.00666	0.05308	0.00376	0.04575	0.00258	0.03977	0.00668
	18	0.08215	0.00799	0.04982	0.00184	0.04181	0.0062	0.03724	0.00324	0.03819	0.00583
	19	0.07734	0.00721	0.04421	0.00612	0.04282	0.00356	0.03887	0.00666	0.03219	0.00366
	20	0.07496	0.00358	0.045	0.00666	0.04157	0.00258	0.04284	0.00497	0.03494	0.00366
	21	0.06896	0.00671	0.04928	0.00391	0.04469	4.45e-05	0.04221	0.00485	0.03742	0.00666
	22	0.04839	0.007	0.04701	0.00187	0.04008	0.0001139	0.03367	0.00343	0.03723	0.00181
	23	0.0426	0.0002139	0.03754	0.00546	0.03985	0.00666	0.02825	0.00498	0.02164	0.00366
	24	0.03992	0.00407	0.03368	0.00348	0.02565	0.00337	0.02512	0.00285	0.02354	0.00618

## Sheet: Ca
Cation Released（mmol kg-1）	Cycle number	pH2.5	SE	pH3.5	SE	pH4.5	SE	pH5.6	SE	CK	SE
	1	0.87221	0.06991	0.15363	0.01434	0.13698	0.00287	0.12725	0.00622	0.11009	0.00134
	2	0.83258	0.04451	0.15936	0.00388	0.15377	0.00221	0.14761	0.00674	0.14048	0.00413
	3	0.77629	0.06934	0.15886	0.00293	0.1509	0.0082	0.13553	0.00758	0.12441	0.00364
	4	0.71385	0.09369	0.14862	0.00274	0.1333	0.00255	0.13801	0.01186	0.12481	0.00498
	5	0.7938	0.07101	0.14894	0.00812	0.13817	0.00504	0.13424	0.00581	0.13018	0.00318
	6	0.8344	0.04147	0.17274	0.00492	0.13512	0.00349	0.12517	0.00249	0.12428	0.0007679
	7	0.85038	0.06689	0.1728	0.00639	0.13753	0.00377	0.12465	0.00548	0.12071	0.00208
	8	0.81642	0.06666	0.17918	0.00793	0.13464	0.0009941	0.12805	0.01066	0.13304	0.00594
	9	0.88748	0.06621	0.18339	0.00831	0.13226	0.00857	0.13084	0.00378	0.117	0.00462
	10	1.41719	0.08655	0.18916	0.00877	0.13574	0.00847	0.12018	0.00622	0.11115	0.00446
	11	1.34137	0.06679	0.18225	0.00973	0.11789	0.00752	0.12136	0.008	0.1088	0.00706
	12	1.03268	0.10936	0.17103	0.00549	0.12756	0.0096	0.11193	0.01068	0.09975	0.00611
	13	0.81629	0.00385	0.1534	0.00117	0.12649	0.00376	0.10498	0.00998	0.0957	0.00763
	14	0.80628	0.02828	0.15793	0.00181	0.12835	0.00621	0.0993	0.00866	0.0934	0.0066
	15	0.79965	0.01721	0.17339	0.00248	0.13697	0.00797	0.12229	0.00438	0.11679	0.0121
	16	0.90857	0.00843	0.16284	0.00622	0.1343	0.00664	0.11846	0.00879	0.09563	0.00293
	17	0.90509	0.03389	0.15555	0.00181	0.11408	0.01124	0.09822	0.00638	0.09441	0.00558
	18	0.90609	0.04589	0.16086	0.00179	0.1191	0.00268	0.09499	0.00904	0.09418	0.00359
	19	0.94026	0.04666	0.15457	0.0006595	0.1066	0.00721	0.10744	0.003	0.08894	0.00363
	20	0.98012	0.1312	0.13855	0.00198	0.10056	0.00138	0.09543	0.00433	0.08058	0.00478
	21	1.14155	0.11352	0.13032	0.00279	0.10021	0.01016	0.08818	0.0055	0.07512	0.0049
	22	1.01818	0.116	0.13262	0.00159	0.09084	0.0011	0.08226	0.0027	0.07135	0.00588
	23	0.90155	0.056	0.14293	0.00168	0.0913	0.00243	0.08044	0.00701	0.06726	0.00231
	24	0.79015	0.06924	0.13467	0.00555	0.09205	0.0048	0.07958	0.00328	0.06802	0.00462

## Sheet: Mg
Cation Released（mmol kg-1）	Cycle number	pH2.5	SE	pH3.5	SE	pH4.5	SE	pH5.6	SE	CK	SE
	1	0.16518	0.01256	0.02937	0.00361	0.0293	0.00293	0.0246	0.00138	0.02168	0.00133
	2	0.16327	0.01256	0.0372	0.00165	0.03813	0.00202	0.03633	0.0006602	0.03263	0.00214
	3	0.14641	0.01035	0.03716	0.00366	0.03702	0.00167	0.02837	0.00146	0.02317	0.00174
	4	0.14585	0.00907	0.03905	0.00199	0.03722	0.0003088	0.0314	0.00357	0.03014	0.00294
	5	0.146	0.00863	0.0395	0.00445	0.03763	0.00348	0.03579	0.00266	0.03258	0.00261
	6	0.14089	0.00776	0.03239	0.00209	0.02874	0.00101	0.02774	0.00206	0.02563	0.00159
	7	0.09206	0.01033	0.02697	0.0004211	0.02401	0.0003013	0.02308	0.00186	0.02136	0.00123
	8	0.09317	0.01024	0.02457	0.0008162	0.02119	0.00189	0.02167	0.00233	0.02021	0.00322
	9	0.07874	0.00819	0.01918	0.00121	0.01739	0.0007818	0.01421	0.00216	0.01277	0.0005468
	10	0.07991	0.00974	0.01471	1.14e-05	0.01161	0.00158	0.00953	0.0006314	0.00899	0.00216
	11	0.07112	0.006	0.01415	0.00169	0.01126	0.00101	0.00934	0.00134	0.00834	0.0005504
	12	0.01799	0.00377	0.00472	9.44e-05	0.0029	0.000605	0.00226	0.00066	0.00287	0.0007492
	13	0.0158	0.0011	0.00457	0.0008428	0.00268	4.83e-05	0.00268	0.0003768	0.00244	0.0004185
	14	0.01392	0.00166	0.00332	0.000582	0.0027	0.0003358	0.00262	0.0001558	0.00256	0.0002708
	15	0.01323	0.00169	0.0032	4.78e-05	0.00293	0.0007107	0.00271	0.000662	0.00287	0.000122
	16	0.01006	0.00111	0.00315	1.71e-05	0.00269	0.0001183	0.00226	0.0002316	0.00236	0.000886
	17	0.01024	0.00127	0.0032	0.0006116	0.00258	0.000161	0.00211	0.000417	0.00203	0.0004957
	18	0.01072	0.00127	0.00204	5.96e-05	0.00181	6.74e-05	0.00162	0.0009985	0.00158	0.0002657
	19	0.01267	0.0011	0.00217	0.0001245	0.00167	3.29e-05	0.00174	0.0001006	0.00132	0.000216
	20	0.00731	0.00132	0.00208	0.000218	0.00236	4.68e-05	0.00194	0.0001816	0.00123	0.000106
	21	0.00714	0.0008983	0.00164	0.000567	0.00136	0.0002667	0.00111	8.8e-05	0.000741878	8.51e-05
	22	0.00508	0.00101	0.00128	0.000262	0.00124	0.0003198	0.000928131	0.000116	0.000699419	9.25e-05
	23	0.00424	0.000787	0.00126	0.0002876	0.0013	0.0003421	0.00109	0.0001135	0.00138	0.0002411
	24	0.02491	0.00202	0.01145	0.0003509	0.00769	0.0009683	0.00902	0.00111	0.00828	0.00111
